# Supplementary material for: The Chromosome Number and rDNA Loci Evolution in Onobrychis (Fabaceae)
Source: Int J Mol Sci. 2022 Sep 20;23(19):11033. doi: 10.3390/ijms231911033 (PMC9570107; doi:10.3390/ijms231911033)
Supplement: Supplementary file 1 [file ijms-23-11033-s001.zip]

Archive with 1 entries (1 files):
- ijms-1927409-supplementary.pdf
